# Supplementary material for: Social media behaviors and symptoms of anxiety and depression. A four-wave cohort study from age 10–16 years
Source: Comput Human Behav. Author manuscript; Available in PMC 2024 Oct 29. (PMC11521397; doi:10.1016/j.chb.2023.107859)
Supplement: Appendix A. Supplementary data [file NIHMS1985252-supplement-Appendix_A__Supplementary_data.zip]

Archive with 4 entries (4 files):
- 1-s2.0-S0747563223002108-mmc3.docx
- 1-s2.0-S0747563223002108-mmc1.docx
- 1-s2.0-S0747563223002108-mmc2.docx
- 1-s2.0-S0747563223002108-mmc4.docx
